# Supplementary material for: Restoration of lysosomal acidification rescues autophagy and metabolic dysfunction in non-alcoholic fatty liver disease
Source: Nat Commun. 2023 May 4;14:2573. doi: 10.1038/s41467-023-38165-6 (PMC10160018; doi:10.1038/s41467-023-38165-6)
Supplement: Supplementary file 4 — Source Data [file 41467_2023_38165_MOESM4_ESM.xlsx]

## Sheet: Fig. 2C
Time (Hr)	Control NPs				Time (Hr)	acNPs
	pH					pH
0	6	6.01	6		0	6	5.99	6
2	6	5.99	6		2	6	5.99	5.98
4	6	5.99	6		4	6	5.98	6
6	6	6	5.99		6	6.01	5.99	5.98
8	5.99	5.97	5.97		8	5.715	5.74	5.69
10	5.98	5.98	5.97		10	5.71	5.68	5.73
22	5.99	6	5.98		22	5.6	5.57	5.68
30	5.95	5.98	5.99		30	5.54	5.58	5.5
48	5.98	5.98	5.99		48	5.4	5.34	5.38

## Sheet: Fig. 2D
Time (Hr)	Control NPs				Time (Hr)	acNPs
	pH					pH
0	7.4	7.3	7.4		0	7.4	7.38	7.4
2	7.4	7.4	7.3		2	7.4	7.39	7.4
4	7.4	7.3	7.28		4	7.38	7.39	7.4
6	7.4	7.37	7.39		6	7.38	7.38	7.4
8	7.4	7.39	7.38		8	7.377	7.39	7.39
10	7.39	7.39	7.38		10	7.375	7.39	7.38
22	7.39	7.38	7.37		22	7.36	7.38	7.39
30	7.39	7.39	7.37		30	7.36	7.39	7.35
48	7.39	7.4	7.38		48	7.36	7.36	7.38

## Sheet: Fig. 2E
Time (Hr)	Control NPs				Time (Hr)	acNPs
	pH					pH
0	1	1	1		0	1	1	1
1	1.04	0.99	0.9734		1	1.02	0.998536	0.99238
3.5	1.03	0.9429	1		3.5	0.8944	0.856	0.90599
8	1.0201	0.967	0.9898		8	0.88309	0.8452	0.8073
12	1.012	0.9816	0.985		12	0.7862	0.80823	0.8293
23	1.01	0.9805	0.984		23	0.7773	0.7654	0.80886
30	1.01	0.9787	0.976		30	0.7639	0.756644	0.79455
45	0.99	0.967	0.975		45	0.7284	0.7058	0.7865

## Sheet: Fig. 2F
Concentration	Control NPs				Concentration	acNPs
	Cell viability (%)					Cell viability (%)
0.1	100	103.824	97.293		0.1	100	103.344	98.384
5	99.8392	98.083	102.29		5	100.946	102.545	96.546
50	99.3774	97.872	101.2		50	100.247	102.042	98.445
100	99.2125	97.673	100.012		100	99.9833	101.254	97.552
200	86.0952	84.125	88.1254		200	89.2408	86.012	93.541
500	66.9305	63.587	70.254		500	68.705	66.024	74.335
1000	58.212	55	62.088		1000	59.2201	64.513	53.015
2000	44.9321	47.09	42.988		2000	44.6477	50.225	43.21
3000	33.3912	28.374	38.4857		3000	29.3593	33.654	24.455
5000	25.212	28.57	22.254		5000	23.0358	29.021	23.515

## Sheet: Fig. 2G
Time (hrs)	Rho-acNPs updake in HepG2 cells (%)
0	0.48	0.38	0.45
0.5	71.4	70.1	76.1
1	88.7	90.7	88
3	90.7	95.3	91
6	92.7	93.2	98.6
24	96.7	96.9	94.5

## Sheet: Fig. 3C
	Lysosomal pH				Lysosomal size
BSA	4.52537	4.49525	4.6859		5.38929	4.34609	6.2049
Palm	5.26054	5.21191	5.07153		15.7746	12.7612	13.53
Palm + control NPs	5.13374	5.16545	5.2357		13.5362	15.3519	13.079
Palm + acNPs	4.6715	4.85484	4.86274		8.26231	8.95056	10.2414
Lysosomal pH and lysosomal size values for each independent run for each condition
	Lysosomal pH			Lysosomal size					Lysosomal pH			Lysosomal size					Lysosomal pH			Lysosomal size					Lysosomal pH			Lysosomal size
BSA	4.87626	5.03753	4.58405	0.963403	0.768286	4.07902		Palm	5.18998	5.22508	5.25442	91	27	13		Palm + control NPs	5.23529	5.46927	5.10756	59.9399	18.4597	43.2812		Palm + acNPs	4.99445	5.01917	4.87855	7.89034	2.87881	0.953201
	4.89117	5.13742	4.60248	1.92681	2.30486	0.978964			6.02387	4.41232	5.27725	6	6	23			4.57932	6.52498	5.15396	4.28142	28.0079	14.4271			4.84731	4.51413	4.99625	1.00423	6.42196	20.9704
	4.72082	4.12174	4.44909	3.37191	0.903866	1.95793			5.32097	4.85562	4.90819	2	3	15			5.85692	6.2895	5.20612	2.85428	6.36542	4.1885			4.95553	4.80863	4.27065	2.29537	9.96511	10.4852
	4.59124	5.14632	4.58801	1.60567	0.542319	0.652643			5.45706	5.23273	5.23846	7	37	17			6.47538	5.61539	5.22374	0.951427	5.09234	2.32694			4.9215	5.68137	4.45651	13.4853	0.442894	4.28941
	4.78722	4.25425	4.3147	1.12397	1.53657	0.326321			5.4352	6.12372	5.03297	12	3	30			6.3713	5.88138	5.26208	17.6014	3.81925	14.4271			5.56138	4.77411	4.24606	30.7006	3.54315	10.9618
	4.60045	4.6706	4.32896	1.4451	0.13558	1.46845			5.00303	5.57112	4.9991	11	5	3			5.01953	5.65054	5.16576	6.18427	35.6464	5.11928			4.50388	4.93199	4.60774	2.15191	12.401	16.2044
	4.58982	4.6542	4.68178	2.24794	1.03945	4.24218			5.81004	4.92562	5.01322	11	13	16			5.16559	6.43735	5.19871	19.5042	64.2908	6.05006			4.45878	4.42804	4.83186	7.45996	4.20749	5.71921
	4.61908	3.53498	4.64464	10.4369	3.75104	12.237			5.1633	4.41041	7.03191	22	16	2			4.52438	5.3345	5.07747	20.4557	7.00196	0.930778			4.76353	5.79665	4.97398	0.717304	0.885788	6.19581
	4.69739	4.54419	4.86028	7.38609	3.84143	10.9318			5.05672	4.41369	5.47478	2	6	30			6.17175	6.91587	5.41794	1.90285	34.3733	4.65389			5.0857	4.41278	4.99266	2.29537	19.0444	2.8596
	4.6706	7.2638	4.62596	2.40851	0.994252	8.97383			4.91463	4.79134	5.61007	17	6	32			6.37852	4.46015	5.46852	9.03855	7.00196	26.5272			4.95212	5.04778	4.55526	2.15191	2.21447	4.76601
	4.14106	4.5715	4.65108	4.65645	40.222	0.489482			5.88971	5.77889	5.11184	4	11	28			5.41869	6.34689	6.25326	35.2028	4.4558	2.32694			4.74303	5.55067	4.60364	2.72576	6.64341	9.53201
	4.11441	4.12085	3.8441	2.72964	15.908	3.10005			4.80999	5.2419	4.7761	9	10	5			5.23736	5.58721	5.03237	8.08713	10.8212	21.8733			4.55376	5.81852	4.48536	1.86499	11.7367	5.24261
	4.69706	4.81341	4.47655	9.95516	0.225966	0.489482			4.8913	4.69273	5.02576	5	19	2			6.9807	4.81191	4.9318	19.0285	10.8212	20.9425			4.6952	4.56237	4.687	0.286922	7.97209	6.67241
	4.70448	4.47272	4.41749	3.05078	0.316353	0.652643			4.92265	4.35229	4.95306	4	12	23			5.40268	5.28966	4.00351	5.70856	1.27308	49.7966			5.97294	4.75974	4.68461	4.59075	2.65736	9.53201
	4.55235	4.44703	4.54542	4.49588	1.08464	0.652643			4.87012	4.0782	5.62134	19	9	33			6.23141	5.2975	4.63325	26.6399	19.7328	2.32694			2.39117	4.83775	4.86068	0.573843	7.5292	3.8128
	4.71331	4.6541	4.4982	3.37191	0.632706	1.63161			4.9892	4.60842	4.55135	4	14	37			5.6428	6.19952	4.99357	5.23285	6.36542	6.51544			4.90365	4.73476	4.898	1.00423	23.9163	64.8177
	4.66423	4.36039	4.18383	6.74382	3.43469	8.64751			4.67784	4.46067	5.44772	27	8	16			5.56056	5.30606	4.99653	16.1743	13.3674	2.79233			4.826	5.09487	4.83705	1.57807	1.77158	12.3916
	4.63195	4.347	4.21741	2.08737	0.587513	0.978964			4.67841	4.41741	4.66753	16	22	2			5.88114	4.75701		5.23285	23.5521	26.9926			4.63188	4.75396	4.31764	1.57807	7.30775	20.9704
	5.16667	4.13149	4.65305	7.54665		2.44741			5.2033	4.63472	5.08043	15	20	9			6.3623	5.10056		2.85428	15.277	6.05006			4.73401	4.61384	4.57494	0.286922	1.99302	2.8596
	4.96004	4.36275	4.41136	2.40851		8.32119			4.93474	4.60799	5.6415	29	10	7			6.2883	4.86374		28.5428	8.27505	1.39617			4.60091	4.5634		6.31228	2.65736	1.9064
	4.69611	4.7775	4.45605	0.802836		0.652643			4.54242	4.57187	5.05962	32	23	7			5.55887	5.26345		65.1727	2.54617	2.32694			4.96295	5.34547		4.87767	4.42894	1.9064
	4.56346	4.40761	4.14983	3.53248		53.6798			5.01604	4.90381	5.96884	19	7	15			5.77236	4.48826		10.4657	8.27505	19.0809			4.63902	4.66514		1.86499	0.664341	1.9064
	4.52083	4.67769	4.27542	1.4451		1.63161			4.73195	5.11615	5.09526	30	5	7			5.37484	8.10206		19.5042	4.4558	1.39617			4.50115	4.75928		0.717304	1.32868	1.9064
	4.54397	3.92355	4.97671	31.4712		17.4582			5.25666	4.31693	6.00255	40		22			4.39524	4.99858		19.98	6.36542	20.4771			5.14936	4.80965		0.717304	1.32868	20.9704
	4.58195	4.45933	4.59134	1.76624		5.71062			5.14219	5.47688	4.93162	20		17			4.94443	5.55369		3.80571	7.00196	4.65389			4.85236	4.61375		0.286922	5.75762	1.9064
	4.68171	4.94146	4.6886	3.53248		0.326321			4.83022	4.74674	6.0727	17		10			4.5733	6.61816		42.3385	5.09234	3.72311			4.83115	4.8326		1.29115	19.7088	42.4175
	4.56674	4.88543	4.60717	0.802836		0.815803			6.77063	4.87094	4.25744	4					4.81962	5.41064		3.80571	15.277	9.30778			4.87871	4.9753		2.58229	6.42196	56.2389
	4.79707	4.24575	4.85594	2.24794		9.78964			5.22675	5.06976	4.87832	13					6.02985	4.41688		5.70856	15.9136	9.30778			4.89745	4.42353		0.860765	6.86485	7.62561
	4.79252	5.06278	4.34126	34.8431		7.66855			4.50779	4.64054	5.78441	15					5.2346	4.51311		1.90285	31.1906	2.79233			4.92084	4.86158		0.573843	0.442894	1.9064
	5.16496	4.51266	4.40935	11.0791		4.07902			4.54457	4.66146	6.20584	9					4.97489	6.54553		3.32999	1.27308	4.1885			5.24213	4.40412		6.88612	4.65039	13.8214
	4.73486	4.33443	4.21612	3.37191		31.1637			4.78227	4.40412	5.01895	7					5.66239	4.94938		3.80571	29.9175	9.77317			5.46742	4.63631		0.430382	2.65736	1.9064
	4.5206	4.40435	4.71843	12.8454		2.61057			4.77938	5.16761	5.06527	62					6.432	4.96806		78.9684	7.63851	2.32694			4.71479	5.35799		1.43461	30.1168	7.62561
	4.87149	4.79202	4.70313	0.963403		1.30529			4.87601	4.60316	4.5692	15					4.77645	4.59658		6.18427	29.9175	13.0309			4.5415	5.91828		1.14769	10.408	16.681
	4.36517	4.46181	4.83159	0.321134		0.815803			5.18324	5.21723	5.72286	20					5.06808	5.0139		10.9414	5.72888	41.4196			5.10356	5.68514		1.14769	7.0863	4.76601
	4.70244	4.45083	4.64145	9.47346					4.92184	4.90872	4.76294	4					4.89573	4.34683		6.18427	3.81925	11.1693			5.1274	4.76353		17.5022	1.55013	4.76601
	4.93972	4.44297	3.837	0.802836					4.50076	4.9676		22					4.72813	4.37378		1.42714	18.4597	18.1502			4.48748	4.99124		2.15191	5.53617	3.8128
	4.94528	4.33989	4.78159	4.01418					4.87377	4.56542		2					5.01862	4.76461		6.65999	21.6424	19.0809			4.77555	5.50608		4.59075	0.885788	6.67241
		4.38387	4.5541	5.45928					4.961	5.1946		3					6.47183	5.29413		7.1357	8.91159	3.72311			4.7846	4.81409		0.430382	43.4036	3.3362
		4.62639	4.38021	1.4451					4.82171	4.81172		8					5.1229	4.54078		1.90285	9.54813	15.8232			4.6829	4.84917		1.14769	4.87183	0.953201
		3.95843	4.1189						4.67197	4.43345		8					5.65235	5.36373		5.70856	1.90963	5.58467			4.34878	5.68174		0.717304	1.77158	0.953201
		4.40746	4.6301						4.90155	4.3404		2					5.3912	4.85782		5.23285	13.3674	20.9425			5.35115	5.01703		2.43883	17.0514	7.62561
		4.27361	4.58295						5.00644	4.66951		8					5.34159	5.21325		26.6399	15.277	8.377			4.70386	5.59167		4.44729	46.5039	7.62561
		4.19987	4.3702						4.63826	4.51987		21					5.38656	4.80101		1.90285	9.54813	5.58467			4.30054	4.47081		4.30382	1.99302	1.9064
		4.17153							5.68113	5.02579		11					4.95895	4.65511		18.5528	1.27308	4.1885			2.39117	4.76125		4.59075	3.98604
		3.769							5.67366	4.89762		8					5.06417	4.66861		3.80571	10.1847	27.9233			5.02341	4.54652		0.573843	2.21447
		4.15942							4.9294	4.6484		22					5.6365	4.71023		154.607	3.18271	55.8467			4.96646	4.99336		0.430382	0.442894
		5.04026							4.62778	4.81595		30					5.48311	4.60091		11.4171	1.90963	12.1001			4.5278	4.78591		1.43461	1.77158
		3.97912							5.51938	5.03958		6					4.93611	4.91829		36.1542	3.18271	9.30778			4.90714	4.39729		5.30805	22.809
		4.06385							5.04322	5.32421		13					5.16505	4.88597		0.951427	37.556	16.2886			4.99475	4.66514		43.3252	10.6295
		3.78324							4.42633	6.56711		4					4.91818	5.07803		1.42714	3.81925				4.99536	4.89346		0.717304	1.55013
		3.91675							4.49061	4.91882		15					4.94938	4.84826		3.32999	13.3674				4.50206	4.5315		50.7851	1.32868
		4.71155							5.16576	4.84508		13					5.54571	5.22611		3.80571	8.91159				5.61897	4.80617		1.00423	5.75762
		4.47287							4.28851	4.75489		4					4.80507	4.71779		16.1743	1.27308				5.52655	5.21559		1.43461	7.5292
		5.05521							5.03103	4.73005		2					5.3082	5.15095		0.951427	8.27505				4.74525	4.93656		0.430382	28.5667
		4.31404							4.97979	5.40575		62					4.59906	4.78291		6.18427	112.668				4.68111	4.52392		109.461	3.10026
		4.28887							5.40541	4.55432		11					4.90767	4.94984		3.80571	6.36542				5.08538	4.75197		10.903	9.52222
		4.01082							6.51911	5.61055		101					4.38909	4.64373		9.03855	9.54813				5.11809	5.87118		5.02113	4.87183
		4.01621							4.72527	4.95061		2					5.97279	5.2134		10.9414	52.1965				4.11578	4.75613		4.44729	1.77158
		4.33853							5.96748	5.11027		3					5.24953	5.24948		9.51427	1.90963				5.05644	4.79936		1.14769	7.97209
		4.41701							4.79496	4.89478		4					5.81156	5.55788		6.65999	28.6444				5.4158	4.50818		0.286922	3.10026
		4.07478							4.90882	4.74638		2					5.51241	4.76517		121.783	6.36542				6.45625	4.61649		5.02113	8.19354
		4.19972							4.86967	4.41642		39					5.99617	4.61503		9.98998	28.0079				5.02017	4.36859		26.8272	0.664341
		4.56674							6.51752	5.56205		2					5.30378	5.29463		40.4356	2.54617				5.56069	4.52165		0.286922	6.20051
		3.74061							4.86056	4.01192		13					5.19855	5.35662		4.28142	1.27308				4.44421	4.5196		10.6161	4.65039
		4.45503							5.59401	5.13298		3					5.51978	5.00609		6.65999	24.8251				5.16598	4.52916		10.3292	12.401
		4.7731							5.68657	5.15611		2					4.77195	5.28551		107.035	2.54617				5.09697	5.44029		17.7891	1.32868
		5.10915							4.58588	4.93453		20					4.92387	4.60774		14.7471	3.18271				4.8074	4.97676		3.44306	0.442894
		5.4147							4.64464	5.52334		10					4.60774	5.16166		28.5428	5.72888				4.51709	4.79693		15.0634	8.19354
		5.02714							4.73346	5.26464		10					5.32957	4.85782		4.28142	2.54617				4.82247	4.35447		11.1899	3.54315
		4.0044							5.71193	4.87619		12					5.17241	4.85782		13.7957	2.54617				4.89814	4.8273		1.14769	4.42894
		4.84014							5.1591	4.83352		2					5.12567	5.34052		3.80571	3.18271				4.34928	4.60215		18.5064	1.77158
		4.89016							4.67607	5.21891							4.94741	4.66472		1.42714	5.09234				4.18137	4.44512		3.58652	19.2659
		4.39387							5.87396	4.7928							4.89233	4.92683		6.65999	8.27505				4.2415	5.1196		1.29115	0.664341
		4.63798							5.19706	5.14216							4.91855	4.96292		3.32999	1.90963				4.56492	4.90617		2.43883	14.8369
		4.79926							5.22148	4.56252							4.62687	5.1792		15.6985	18.4597				4.67512	4.80482		1.29115	46.9467
		5.15457							4.88613	5.80964							4.61919	4.93109		3.32999	1.27308				4.73272	4.80544		1.29115	2.21447
		4.90713							4.80418	5.45638							5.40981	4.91051		3.80571	2.54617				5.25771	4.34399		46.4813	4.87183
		5.07587							4.73893	5.4869							5.32207	4.75225		2.37857	15.277				4.86785	4.68563		6.74266	8.63643
		4.85104							4.52934	5.01578							5.76477	4.92175		5.23285	175.686				4.95172	4.52376		1.14769	28.7881
									6.54212	5.38759							4.7261	5.30469		19.5042					4.67043	4.53258		3.87344	0.664341
									5.10636	5.07933							5.03772	5.26233		17.1257					4.6033	4.90919		1.57807	1.32868
									4.99909	5.32225							4.26655	4.90292		1.90285					5.38542	4.50434		5.73843	0.442894
									4.61867	5.55917							4.67971	5.35935		0.951427					4.77331	4.63855		11.1899	10.1866
									6.34966	4.90432							5.23363	5.58875		13.32					5.47558	5.04192		2.29537	4.42894
									4.88925	9.95815							5.48804	6.64558		3.80571					4.61822	4.9036		45.3336	1.32868
									5.47606	6.27413							4.77351	5.75439		64.2213					4.43191	4.57995		4.87767	1.77158
									5.13011	6.54378							4.75191	4.60774		1.42714					5.28592	4.83445		3.2996	3.3217
									5.91479	4.89635							4.81702	6.14543		7.61141					6.03945	5.42939			2.87881
									4.48748	5.34325							5.50004	5.34002		2.37857					5.67913	4.93082			0.885788
									5.25587	8.16228							4.749	6.29463		1.90285					4.65092	4.73478			12.1796
									5.40623	4.94193							5.17446	5.97294		3.32999					4.41564	4.76695			5.75762
									4.6747	5.20051							5.65726	4.97109		2.37857					4.46627	4.2661			0.664341
									4.65073	5.71107							4.95212	5.6149		6.18427					5.14726	5.01793			1.55013
									5.90412	5.17406							4.82522			1.42714					4.94416	4.59981			8.41498
									11.8847	4.44083							4.61017			0.951427					4.39638	4.88046			11.9581
									4.61243								4.93142			4.28142						4.37474			3.10026
									5.90543								4.51413			1.42714						4.71539			0.885788
									6.22302								5.61672			6.18427						4.64308			20.1517
									5.04951								4.84074			3.32999						4.95015			1.99302
									5.64071								5.27189			18.0771						4.99676			3.10026
									6.72248								5.04463			0.951427						4.94642			5.09328
									5.34519								5.08604			2.85428						5.01094			2.87881
									4.81881								5.08892			9.98998						5.40423			26.1307
																	5.24883			9.03855						5.21309			2.87881
																	5.14022			6.18427						4.83987			5.97907
																	5.65519			2.85428						4.74554			10.8509
																	5.33473			29.9699						5.93878			2.21447
																	5.17295			1.42714						4.84492			7.0863
																	5.01224			4.28142						4.68915			4.20749
																	5.17327			3.32999						4.40822			7.5292
																	5.30956			4.75713									11.5152
																	5.61897			4.75713									0.442894
																	5.52655			9.98998									18.6015
																	4.74525			0.951427									6.86485
																	4.68111			3.32999									0.885788
																	5.08538			24.7371									1.99302
																	5.11809			5.70856									16.1656
																	4.11578			4.28142									1.77158
																	5.05644			6.18427									18.6015
																	5.4158			1.90285									41.1891
																	6.45625			5.70856									1.32868
																	5.02017			0.951427									1.55013
																	5.56069			9.98998									2.21447
																	4.44421			1.90285									9.74366
																	5.16598			9.03855									6.86485
																	5.09697			15.6985									12.401
																	4.8074			53.7556									61.3408
																	4.51709			23.31									11.9581
																	4.82247			18.0771									1.99302
																	4.89814			4.75713									3.7646
																	4.34928			15.6985									17.7158
																	4.18137			8.08713									3.3217
																	4.2415			3.80571									9.96511
																	4.56492			1.90285									41.4106
																	4.67512			5.70856									2.21447
																	4.73272												5.09328
																	5.25771												0.664341
																	4.86785												11.0723
																	4.95172												1.32868
																	4.67043												10.6295
																	4.6033												2.21447
																	5.38542												35.8744
																	4.77331												3.98604
																	5.47558												5.31473
																	4.61822												1.32868
																	4.43191												28.3452
																	5.28592												3.54315
																	6.03945												1.99302
																	5.67913												1.10723
																	4.65092												3.54315
																	4.41564												6.86485
																	4.46627												2.87881
																	5.14726												0.885788
																	4.94416												11.5152
																	4.39638												11.9581
																													4.65039
																													4.87183
																													1.32868
																													1.32868
																													42.5178
																													0.442894
																													5.09328
																													0.664341
																													56.0261
																													5.53617
																													5.53617
																													4.20749
																													0.442894
																													0.442894
																													106.959
																													2.43592
																													9.30077
																													6.86485
																													0.885788
																													10.1866
																													8.85788
																													4.20749
																													5.09328
																													8.19354
																													6.64341
																													6.64341
																													31.6669
																													9.52222
																													1.55013
																													4.20749
																													10.1866
																													7.30775
																													7.75064
																													1.77158
																													0.885788
																													3.10026
																													6.42196
																													3.3217
																													13.2868
																													1.99302
																													4.42894
																													3.54315
																													63.3338
																													55.3617
																													3.98604
																													7.30775
																													1.55013
																													13.7297
																													3.54315
																													3.7646
																													3.10026
																													0.664341
																													0.664341

## Sheet: Fig. 3D
	BSA	1	1	1
	Palm	0.614512	0.631391	0.5692
	Palm + control NPs	0.599929	0.605501	0.650212
	Palm + acNPs	0.807885	0.692465	0.907561

## Sheet: Fig. 3F
	BSA					BSA + control NPs					BSA + acNPs					Palm					Palm + control NPs					Palm + acNPs
-	0.121331	0.084922	0.090552	0.072365		0.167605	0.111839	0.233143	0.115383		0.179142	0.164889	0.272621	0.269744		0.616309	0.937651	0.520914	0.61717		0.495979	1.12084	0.846969	0.36143		0.146392	0.266256	0.172385	0.303888
+	0.74455	1.27985	1.41302	1.33269		0.56436	1.20975	1.80555	1.2962		0.563595	1.66383	1.65934	1.09251		0.705014	1.60991	1.06479	1.09281		0.702045	1.7054	1.35933	1.08708		0.898144	1.31263	1.65296	1.2658

## Sheet: Fig. 3G
	BSA					BSA + control NPs					BSA + acNPs					Palm					Palm + control NPs					Palm + acNPs
-	0.346553	0.38728	0.547317	0.156826		0.293793	0.269611	0.444328	0.294023		0.375868	0.185609	0.336165	0.246989		0.415334	1.07154	1.08007	0.810193		0.410167	1.00967	1.0557	0.778133		0.195957	0.568197	0.25513	0.551169
+	1.23299	1.13889	1.19847	0.714278		1.07562	0.998229	1.19295	0.820792		1.26063	0.897543	1.12802	0.867666		0.842666	1.3056	1.17191	1.29928		0.744448	1.19775	1.04519	1.39004		1.02539	0.975742	0.844889	1.21425

## Sheet: Fig. 3I
BSA	Palm	Palm + control NPs	Palm + acNPs
9	40	32	12
6	40	37	15
16	30	36	7
13	28	35	18
8	32	29	10
11	16	22	17
16	16	25	20
11	17	24	25
18	19	22	8
21	19	25	15
12	16	21	12
12	18	15	7
3	21	15	16
7	15	14	16
6	30	15	15
6	28	20	11
10	32	21	10
9	28	17	17
7	32	17	16
10	16	18	13

[truncated: 80 more sheets: Fig. 3J, Fig. 4B, Fig. 4C, Fig. 4D, Fig. 4E, Fig. 4F, Fig. 4G, Fig. 5A, Fig. 5B, Fig. 5C, Fig. 5D, Fig. 5E, Fig. 5F, Fig. 5G, Fig. 6A, Fig. 6B, Fig. 6C, Fig. 7A, Fig. 7B, Fig. 7C …]
